# Supplementary material for: lncRNA-PLACT1 sustains activation of NF-κB pathway through a positive feedback loop with IκBα/E2F1 axis in pancreatic cancer
Source: Mol Cancer. 2020 Feb 21;19:35. doi: 10.1186/s12943-020-01153-1 (PMC7033942; doi:10.1186/s12943-020-01153-1)
Supplement: Supplementary file 11 — Additional file 11: Clinical information on the patient cohort. [file 12943_2020_1153_MOESM11_ESM.xlsx]

## Sheet: data
Endpoint	Patient ID	Gender	Sugery Time	Age	Relative expression of PLACT1 in Tumor（Fold to NAT）	Relative expression of PLACT1 in NAT	Relative expression of hnRNPA1 in Tumor（Fold to NAT）	Relative expression of hnRNPA1 in NAT	OS(Days)	OS(Months)	Event(1=dead，0=alive)	DFS(days)	DFS(Months)	Event(1=Recurrent，0=Discease-free)	Lymphatic metastasis(1=positive，0=negative)	T stage	TNM stage	Differentiation
2015-11-06	A22065	male	2014-08-09	44	9.06307	4.26887	0.456468	19.4395	713	24	1	632	21	1	0	2	1	moderate
2015-06-16	A37779	female	2014-10-16	60	29.6508	0.287943	0.473184	22.5356	805	27	1	721	24	1	0	3	2	well
2015-07-29	788561	male	2015-12-24	52	2.69447	22.688	0.58138	29.9838	548	18	1	488	16	1	0	2	1	well
2015-08-31	519753	male	2016-03-12	64	2.01391	0.44871	0.707278	9.45227	760	25	1	603	20	1	0	2	1	moderate
2015-12-26	02717305	male	2015-04-14	62	0.171943	0.699238	0.736529	49.4252	608	20	1	305	10	1	0	1	1	moderate
2018-06-03	554340	female	2017-09-03	61	0.50698	11.2656	0.775443	13.4437	742	25	1	607	20	1	0	1	1	moderate
2017-11-17	1008330	female	2016-12-19	64	32.6724	0.0029478	0.823266	35.5177	457	15	1	318	11	1	2	3	2	poor
2015-12-03	761681	female	2015-01-29	70	1.89212	3.76815	0.913798	18.8568	1350	45	0	1350	45	0	0	1	1	moderate
2016-07-23	748756	male	2014-08-14	69	15.1369	0.552427	0.923379	13.4411	966	32	0	927	31	1	0	2	1	moderate
2016-09-06	A23136	male	2014-12-17	50	1.86607	65.9754	0.949926	5.03115	731	24	0	731	24	0	0	1	1	moderate
2017-04-20	581174	male	2017-01-02	69	12.5533	1.20068	0.973128	9.43468	668	22	0	601	20	1	0	2	1	poor
2015-10-10	546698	female	2015-12-04	64	13.5479	0.666121	0.976427	8.93347	641	21	1	563	19	1	1	3	2	moderate
2018-06-30	572325	male	2015-08-18	72	6.45313	12.5869	0.983105	9.64984	555	19	1	491	16	1	1	3	2	moderate
2018-06-20	A09461	female	2014-06-24	69	2.82843	29.3209	1.00089	5.17313	676	23	1	597	20	1	1	1	2	poor
2017-03-17	805454	male	2016-09-07	57	1.01396	46.9761	1.03508	6.01999	913	30	0	913	30	0	0	1	1	moderate
2017-08-23	426609	male	2015-01-20	61	32.6724	0.00367983	1.05707	30.572	546	18	1	492	16	1	0	1	1	well
2018-06-30	800792	male	2016-07-22	76	0.216134	8.90031	1.06304	33.3067	693	23	1	595	20	1	0	2	1	poor
2016-10-16	563304	female	2014-10-27	68	4.65893	0.390625	1.0997	26.478	506	17	1	408	14	1	1	1	2	poor
2017-01-11	1009949	male	2016-7-12	61	2.34567	1.12807	1.12907	3.13166	736	25	1	624	21	1	1	2	2	poor
2016-10-07	745262	female	2014-07-22	51	19.9733	0.461325	1.1556	3.54829	812	27	1	701	23	1	0	2	1	moderate
2018-05-06	02717311	male	2015-04-10	57	1.26576	0.0943297	1.34421	11.9667	525	18	1	407	14	1	0	3	2	moderate
2017-01-03	527332	female	2017-01-19	75	10.2674	3.44345	1.35532	7.50443	681	23	1	595	20	1	1	3	2	poor
2016-07-10	877717	male	2015-02-11	31	21.5557	2.75845	1.36566	1.05754	592	20	1	477	16	1	1	2	2	poor
2018-07-07	02160957	male	2014-03-05	54	8.51496	0.99575	1.39095	6.00851	634	21	1	580	19	1	1	2	2	moderate
2018-03-23	537479	female	2015-06-29	48	0.429283	2.25614	1.41557	5.57288	885	30	0	885	30	0	0	1	1	moderate
2015-11-14	508459	female	2015-04-02	64	8.45614	0.504825	1.47073	17.7941	830	28	0	830	28	0	1	3	2	moderate
2018-02-13	02134492	female	2014-03-05	68	13.6422	0.179724	1.57509	4.16045	728	24	1	678	23	1	1	3	2	moderate
2018-03-08	546322	male	2014-07-19	44	0.25	1.93704	1.69849	3.89219	656	22	0	286	10	1	0	1	1	moderate
2016-08-14	549193	male	2016-09-12	52	2.31338	50.3478	1.74303	30.6313	714	24	1	610	20	1	1	1	2	moderate
2017-05-01	A17009	male	2014-07-19	61	4.92458	0.0259856	1.98076	19.6579	377	13	1	321	11	1	2	3	3	moderate
2016-09-23	747793	male	2015-01-02	61	29.8571	0.0760903	1.98484	0.384503	1152	38	0	1152	38	0	0	1	1	moderate
2018-01-03	A06673	male	2014-06-13	67	4.72397	1.77013	2.00388	19.5122	473	16	1	394	13	1	0	3	2	moderate
2018-06-10	519274	female	2017-03-02	64	0.395021	4.93776	2.00581	20.7169	454	15	1	398	13	1	1	1	2	moderate
2015-09-02	570462	female	2015-08-20	65	59.3016	0.142977	2.00625	1.15153	1457	49	0	1265	42	1	0	3	2	moderate
2018-06-30	560107	female	2014-06-17	63	1.75321	57.8344	2.07009	1.4913	718	24	0	718	24	0	0	1	1	moderate
2018-06-30	510593	male	2015-03-28	73	2.47942	0.843147	2.0781	3.25084	923	31	1	880	29	1	0	1	1	moderate
2016-07-25	2728910	male	2015-04-16	58	4.28709	0.454974	2.20978	0.598164	1116	37	0	1116	37	0	0	3	2	moderate
2018-06-19	591077	male	2016-09-20	62	4.02782	7.6415	2.26267	1.2533	917	31	1	798	27	1	1	2	2	well
2016-04-20	571923	female	2015-11-03	52	14.3204	0.723897	2.37757	19.0651	348	12	1	203	7	1	0	3	2	moderate
2016-09-03	798859	female	2016-06-21	64	7.11074	9.08732	2.48192	9.63498	442	15	1	263	9	1	0	3	2	moderate
2016-08-07	781015	female	2016-09-29	57	5.89708	0.0326642	2.68405	16.0752	387	13	1	235	8	1	2	3	3	moderate
2017-04-24	538410	male	2016-05-19	74	2.46229	0.216713	2.86989	0.663575	716	24	0	716	24	0	1	3	2	poor
2016-11-30	426384	male	2015-09-21	63	12.5533	0.00241101	3.02799	3.87083	540	18	1	476	16	1	1	2	2	moderate
2017-11-06	568839	female	2015-06-17	55	17.6305	4.06669	3.22406	0.348674	609	20	1	516	17	1	1	4	3	well
2017-07-24	02137848	male	2014-02-15	62	20.2521	1.418	3.29327	1.12492	735	25	1	610	20	1	0	3	2	well
2016-06-20	A07441	female	2014-06-17	52	3.94493	1.00268	3.35851	0.936569	1104	37	0	1104	37	0	1	2	2	well
2015-07-30	755812	male	2016-09-23	73	0.466516	0.0516122	3.36905	2.23139	1047	35	0	1047	35	0	0	3	2	well
2017-11-19	1038127	female	2017-06-22	70	5.46416	1.8199	3.44821	2.01011	644	21	1	597	20	1	1	2	2	moderate
2017-03-20	650004	male	2016-06-14	63	93.0542	0.000888621	3.58123	6.24597	426	14	1	262	9	1	2	1	3	moderate
2016-12-22	550254	female	2016-01-10	54	5.16941	1.28686	3.84236	0.701633	522	17	1	471	16	1	1	1	2	poor
2018-06-10	795646	male	2016-05-10	53	1.82766	2.10505	3.88809	0.673504	725	24	0	725	24	0	0	3	2	moderate
2017-01-04	A12335	female	2014-07-03	65	2.56685	0.0471648	3.89284	4.0756	577	19	1	362	12	1	2	4	3	poor
2016-10-26	799306	female	2016-06-28	69	6.19026	3.84732	3.99023	15.5937	558	19	1	499	17	1	2	3	3	well
2018-02-15	A45309	female	2014-11-13	67	4.99332	4.23939	4.18764	0.283955	1377	46	0	1377	46	0	0	3	2	well
2017-02-21	A31983	male	2014-09-17	53	6.77396	0.0076722	4.31912	6.60739	446	15	1	280	9	1	2	2	3	well
2017-10-03	02134492	female	2014-03-05	68	2.15846	0.770494	4.72924	1.44411	687	23	0	638	21	1	0	2	1	moderate
2016-06-13	568120	male	2015-05-19	54	1.47427	0.112178	4.97793	0.961413	436	15	1	378	13	1	1	1	2	moderate
2015-07-04	780230	female	2015-09-15	65	14.1232	6.8869	5.28305	2.21212	621	21	1	529	18	1	1	3	2	moderate
2016-05-15	565646	male	2015-6-22	70	19.8353	0.30861	5.28712	3.25763	767	26	0	756	25	1	0	3	2	well
2017-08-25	708186	female	2015-10-26	67	0.183011	0.666121	5.56424	1.63898	661	22	1	544	18	1	1	2	2	poor
2018-06-30	770213	male	2015-05-19	67	10.8528	0.0776891	5.59059	1.67043	718	24	0	678	23	1	0	1	1	moderate
2015-06-06	655075	male	2015-2-28	63	17.8766	0.315094	5.66563	1.79495	631	21	1	581	19	1	1	1	2	poor
2016-07-11	563701	male	2014-11-10	45	8.51496	0.0904871	5.72619	2.0557	234	8	1	121	4	1	2	3	3	moderate
2017-06-03	1021107	male	2017-04-07	52	31.5594	0.243814	5.83108	1.31926	1465	49	0	1197	40	1	0	1	1	moderate
2018-06-30	A37065	male	2014-12-09	51	7.88986	0.421573	6.08244	0.460066	735	25	1	638	21	1	0	3	2	moderate
2016-12-25	01996142	female	2014-01-28	67	11.4716	0.552427	6.62433	3.01904	510	17	1	424	14	1	0	3	2	poor
2017-08-03	568221	female	2015-05-25	60	1.97247	0.155378	6.7071	0.292166	879	29	0	879	29	0	0	1	1	moderate
2018-04-01	791092	male	2016-05-19	54	2.12874	1.83255	6.83114	3.82961	1461	49	0	1461	49	0	0	1	1	moderate
2017-10-16	1125284	female	2014-10-18	50	0.426317	0.104665	6.99418	21.7906	63	2	1	47	2	1	1	4	3	poor
2017-08-09	515808	male	2015-05-08	69	0.864537	21.4641	7.29426	1.25133	751	25	1	600	20	1	1	2	2	moderate
2016-07-30	02860760	female	2015-07-30	63	7.4127	0.891221	7.41157	2.02276	612	20	1	515	17	1	0	4	3	moderate
2018-05-31	790147	female	2016-01-28	51	2.34567	0.484261	7.57497	2.04108	409	14	1	331	11	1	2	2	3	poor
2017-01-25	566489	male	2016-03-09	75	27.0958	0.390625	7.78366	18.3902	592	20	1	470	16	1	1	1	2	moderate
2018-06-30	768924	male	2015-05-14	59	139.102	0.222805	7.98316	0.238199	772	26	0	772	26	0	2	4	3	well
2018-06-30	628404	female	2016-06-24	64	5.1337	0.189972	8.05327	2.25076	517	17	1	454	15	1	2	3	3	poor
2016-09-02	509680	female	2015-05-05	43	2.90795	4.60709	8.24596	1.37946	1495	50	0	1495	50	0	1	1	2	moderate
2016-04-30	571121	male	2015-09-22	75	2.78949	9.15053	8.75145	0.121445	718	24	1	645	22	1	1	2	2	moderate
2018-02-08	557182	female	2014-01-30	46	5.89708	0.0101939	9.50147	1.25785	395	13	1	234	8	1	2	1	3	moderate
2017-06-25	799033	male	2016-09-03	71	7.31065	0.0667011	9.91574	0.268306	474	16	1	393	13	1	1	4	3	moderate
2018-06-30	1021227	male	2017-04-07	69	2.14355	56.2529	9.92627	0.391697	902	30	1	705	24	1	0	1	1	moderate
2015-08-12	529437	male	2014-06-26	57	3.70635	0.0657829	10.147	0.337536	395	13	1	234	8	1	2	3	3	moderate
2016-01-18	739830	male	2015-05-11	71	2.01391	0.382586	10.1689	1.03973	500	17	1	397	13	1	0	3	2	well
2016-10-21	676262	male	2015-06-23	61	5.27803	0.4044	10.2204	0.189065	500	17	1	442	15	1	1	2	2	moderate
2018-06-30	1028825	female	2017-03-27	76	6.36429	0.617219	10.4413	0.145399	534	18	1	390	13	1	2	3	3	moderate
2016-11-14	A41815	female	2014-10-28	47	58.4852	0.145981	10.5695	1.71285	1388	46	0	1234	41	1	0	1	1	moderate
2016-08-04	789212	female	2016-01-25	62	8.69388	0.33306	11.7433	7.04482	604	20	1	484	16	1	0	3	2	moderate
2015-11-04	805235	female	2016-09-14	71	0.289172	3.34929	11.7694	2.1371	394	13	1	329	11	1	1	3	2	moderate
2018-06-27	1105526	female	2014-07-06	67	18.7654	0.567958	11.8621	0.455491	463	15	1	314	10	1	0	1	1	moderate
2017-06-30	555264	male	2014-01-22	46	3.73213	1.65159	12.3515	0.246547	1620	54	0	1620	54	0	0	1	1	moderate
2016-09-23	1105832	male	2014-07-01	60	0.406126	13.0308	12.4876	0.0969192	919	31	0	919	31	0	0	1	1	moderate
2016-09-09	559380	female	2014-12-09	64	0.371131	10.4386	12.6067	8.24949	479	16	1	401	13	1	0	2	1	moderate
2018-03-24	749996	male	2015-07-12	71	2.28153	87.055	13.0499	0.869861	614	20	1	520	17	1	0	1	1	poor
2015-11-22	557625	female	2014-03-12	59	1.97247	2.52075	13.2873	0.140741	946	32	0	946	32	0	0	1	1	moderate
2018-06-30	783733	male	2015-10-27	61	7.4127	0.567958	13.305	0.726173	490	16	1	424	14	1	2	2	3	moderate
2017-11-19	557240	male	2014-02-26	58	66.257	0.0171441	15.1406	1.41899	457	15	1	302	10	1	1	1	3	moderate
2018-06-30	781737	female	2017-11-12	67	0.5	1.93704	15.4037	5.12971	403	13	1	358	12	1	0	2	1	moderate
2018-04-02	543334	female	2015-02-12	71	5.06303	0.0662404	15.5197	8.40067	180	6	1	123	4	1	2	2	3	poor
2018-06-30	731363	female	2014-01-06	60	0.108819	17.8006	16.574	2.43752	439	15	1	294	10	1	0	1	1	well
2018-06-30	2699892	female	2015-03-28	55	0.244855	1.96408	16.876	16.3457	345	12	1	287	10	1	0	3	2	moderate
2017-11-05	1014814	male	2017-02-14	64	0.939523	10.5112	17.0325	0.197943	736	25	0	686	23	1	0	2	1	moderate
2015-08-16	784763	male	2015-12-01	64	1.7411	113.288	18.3518	0.0588193	729	24	1	591	20	1	0	2	1	moderate
2018-01-12	1090363	female	2014-04-14	68	23.9176	1.59533	19.2121	2.28274	447	15	1	278	9	1	1	1	2	moderate
2017-09-12	744017	female	2014-05-27	58	9.18959	0.418661	19.8118	0.619113	586	20	1	483	16	1	2	3	3	moderate
2018-06-02	581135	female	2015-12-30	71	2.58471	0.187356	19.8355	5.71244	176	6	1	91	3	1	2	2	3	moderate
2017-08-19	574931	male	2016-01-15	63	5.9794	2.72047	19.9738	1.02966	494	16	1	420	14	1	1	1	2	moderate
2016-05-16	570834	male	2015-09-23	63	13.2691	15.283	20.6532	0.452627	383	13	1	198	7	1	1	2	2	moderate
2015-07-24	747469	male	2014-08-04	76	9.25351	1.65159	20.7144	0.561293	584	19	1	452	15	1	2	3	3	poor
2017-03-02	02094730	male	2015-03-26	59	1.71713	2.07607	21.1043	0.128422	721	24	0	535	18	1	0	2	1	moderate
2017-04-15	764177	female	2015-03-17	59	20.8215	0.335377	21.2163	2.33164	273	9	1	145	5	1	2	2	3	moderate
2017-10-22	641530	female	2017-03-02	45	9.31787	19.6146	21.3691	0.463906	574	19	1	479	16	1	2	3	3	well
2017-05-24	789990	female	2016-03-09	70	9.31787	0.866851	21.5832	0.137949	507	17	1	448	15	1	2	3	3	moderate
2018-06-30	553063	female	2016-6-12	67	14.9285	0.289946	22.4104	1.74007	400	13	1	232	8	1	1	1	2	moderate
2016-03-28	605460	male	2014-04-10	64	7.46426	1.03087	23.0014	0.326437	569	19	1	486	16	1	1	2	2	moderate
2018-06-30	1019014	male	2017-03-04	63	2.15846	65.5196	23.2827	0.134301	676	23	1	603	20	1	0	2	1	moderate
2015-03-21	1014376	male	2016-10-10	79	2.25012	189.211	23.5298	0.424258	409	14	1	333	11	1	0	3	2	moderate
2016-06-29	533328	female	2015-08-03	63	0.790041	1.23444	23.7712	0.203395	567	19	1	503	17	1	2	3	3	moderate
2018-06-30	776956	male	2016-11-05	31	0.198884	1.22591	24.0381	0.616751	475	16	1	416	14	1	0	2	1	well
2018-05-28	545214	male	2017-3-12	53	0.926588	33.9151	24.0883	0.0398786	653	22	1	563	19	1	1	2	2	moderate
2017-07-18	794704	female	2016-9-11	69	4.34694	0.285954	24.2041	1.56355	375	13	1	310	10	1	2	1	3	moderate
2015-11-26	1094489	male	2014-05-12	38	18.507	0.0112328	24.4154	0.78768	533	18	1	385	13	1	1	1	2	poor
2017-06-29	A38730	male	2014-12-18	56	1.91853	30.1452	25.7374	0.0602518	657	22	0	593	20	1	0	2	1	moderate
2015-04-12	759920	female	2014-06-30	53	3.34035	2.836	26.2108	0.162705	579	19	1	514	17	1	1	2	2	well
2017-08-08	744933	male	2016-06-24	76	0.97942	7.85633	26.2267	0.148768	684	23	1	596	20	1	0	3	2	moderate
2018-06-30	758967	male	2014-12-25	57	5.6962	8.36204	26.2381	0.144228	653	22	1	603	20	1	1	3	2	moderate
2016-12-06	776534	male	2016-7-30	61	8.9383	10.1531	26.5139	0.0817674	611	20	1	501	17	1	1	3	2	moderate
2017-06-04	1029021	female	2017-06-02	64	0.920188	0.0152384	26.5735	0.146805	700	23	0	700	23	0	1	1	2	well
2018-06-30	792594	male	2016-03-22	62	140.07	0.111403	26.9807	0.0806808	665	22	0	632	21	1	0	3	2	poor
2017-01-24	566999	male	2014-02-12	44	8.63383	3.74212	27.394	0.349309	570	19	1	481	16	1	1	1	2	moderate
2015-06-28	539986	female	2016-06-23	67	0.852635	1.14382	31.9033	0.708745	546	18	1	478	16	1	1	1	2	well
2018-06-30	1967667	female	2014-01-09	78	8	1.67465	32.1058	0.0858322	695	23	1	619	21	1	1	3	2	poor
2018-05-10	A32891	male	2014-07-04	64	8	0.522628	32.351	0.595429	480	16	1	431	14	1	2	2	3	moderate
2018-01-15	799516	female	2016-08-31	77	4.59479	7.33021	32.9458	0.706301	535	18	1	465	16	1	2	3	3	moderate
2018-06-30	560448	male	2014-09-11	81	3.07375	10.7321	34.5797	0.071476	617	21	0	617	21	0	1	1	2	moderate
2017-02-10	565446	male	2015-01-15	47	1.26576	17.9244	34.7131	0.66839	541	18	1	481	16	1	2	3	3	moderate
2018-06-30	1007017	male	2015-02-09	46	6.77396	0.00309436	35.5104	1.95134	93	3	1	56	2	1	2	2	3	moderate
2016-04-26	762879	male	2015-02-03	67	5.09824	1.21744	35.5945	1.8828	252	8	1	156	5	1	2	1	3	poor
2016-02-09	551181	male	2016-2-20	54	1.02811	34.6277	37.488	1.00189	333	11	1	243	8	1	1	4	3	moderate
2017-10-31	530949	female	2015-11-07	68	5.35171	3.71627	38.796	0.442079	629	21	1	549	18	1	0	2	1	poor
2018-06-30	1113584	male	2014-08-07	50	8.75435	0.33076	40.9537	0.136789	642	21	1	571	19	1	0	3	2	well
2016-07-29	02904648	male	2015-08-24	54	1.85318	0.961831	41.083	0.629463	459	15	1	404	13	1	1	1	2	moderate
2016-10-22	428276	female	2015-05-19	68	20.1122	1.00965	43.615	0.203535	591	20	1	495	17	1	2	4	3	well
2016-08-04	558683	female	2014-04-15	73	14.8254	0.00610351	46.2839	0.595703	425	14	1	240	8	1	0	2	1	moderate
2017-07-16	800082	female	2016-07-07	62	34.7755	0.00207001	48.8173	0.0328322	438	15	1	267	9	1	2	3	3	moderate
2018-06-30	802809	male	2016-07-05	44	6.02099	0.89742	48.9544	0.026109	613	20	1	556	19	1	1	4	3	poor
2018-04-11	540893	male	2015-08-21	70	0.140632	0.814426	50.2472	0.424151	527	18	1	128	4	1	0	3	2	well
2017-07-13	589487	female	2016-01-27	59	2.49666	0.209331	50.8706	0.35337	601	20	0	601	20	0	1	2	2	well
2018-06-30	748651	female	2014-08-22	51	1.58008	59.4603	53.0765	0.0610337	748	25	0	748	25	0	1	2	2	poor
2016-06-11	A52637	male	2014-12-27	69	1.02811	36.6021	53.1735	0.251455	514	17	1	464	15	1	0	3	2	moderate
2018-06-30	A36087	male	2014-10-14	51	13.8326	5.14744	53.547	0.168682	556	19	1	470	16	1	0	3	2	poor
2018-03-08	543336	female	2016-2-18	63	13.9288	0.511872	53.8296	0.0234763	645	22	1	576	19	1	2	3	3	well
2018-05-13	A40027	male	2014-09-22	66	6.1475	59.8739	55.0552	0.880238	340	11	1	178	6	1	2	1	3	moderate
2018-05-10	572011	female	2015-11-19	53	2.36199	47.6319	59.6712	0.107696	609	20	1	511	17	1	1	2	2	moderate
2018-06-11	784595	female	2015-06-10	66	6.77396	0.630189	60.6407	0.844423	274	9	1	138	5	1	2	2	3	moderate
2016-03-25	2663696	male	2015-03-05	57	7.31065	0.617219	68.0628	0.138274	609	20	1	503	17	1	1	1	2	poor
2016-02-26	781196	male	2015-09-28	64	58.4852	0.0192881	68.8502	0.290737	516	17	1	451	15	1	1	1	2	well
2018-06-30	1009334	female	2016-12-22	69	4.02782	6.65231	69.7958	0.355697	436	15	1	376	13	1	2	3	3	moderate
2015-09-08	800310	male	2016-06-24	73	1.36604	0.704102	72.4513	0.494026	387	13	1	321	11	1	2	3	3	moderate
2017-05-30	578446	male	2016-04-06	70	5.81589	1.3139	76.0036	0.168632	476	16	1	390	13	1	1	2	2	well
2018-06-02	2567846	male	2014-10-19	66	2.9897	10.9576	77.4695	0.0223069	747	25	1	653	22	1	1	2	2	moderate
2017-10-19	562158	female	2014-09-16	57	7.11074	0.544821	90.7992	0.0258416	696	23	0	634	21	1	2	3	3	well
2018-03-10	591123	male	2016-09-28	63	3.94493	0.860863	92.2416	0.0369675	920	31	1	863	29	1	1	2	2	moderate
2016-01-08	574953	male	2016-01-12	49	4.28709	0.00710897	94.6989	0.213486	68	2	0	68	2	0	2	3	3	well
2018-04-01	1031956	female	2017-06-28	64	6.77396	0.00887434	105.646	0.0933512	111	4	1	93	3	1	2	3	3	moderate
2016-12-21	673195	male	2014-10-01	62	9.84916	1.54099	141.84	0.120451	528	18	1	371	12	1	1	1	2	moderate
2016-06-05	556632	male	2017-07-01	49	0.707107	2.75845	175.013	0.0690526	662	22	1	568	19	1	2	4	3	poor
2017-05-11	577777	male	2016-05-05	62	1.31039	25	185.345	0.0463159	669	22	1	585	20	1	0	4	3	poor
