# Supplementary material for: lncRNA-PLACT1 sustains activation of NF-κB pathway through a positive feedback loop with IκBα/E2F1 axis in pancreatic cancer
Source: Mol Cancer. 2020 Feb 21;19:35. doi: 10.1186/s12943-020-01153-1 (PMC7033942; doi:10.1186/s12943-020-01153-1)
Supplement: Supplementary file 16 — Additional file 16: The original expression data of PLACT1 in TCGA dataset. [file 12943_2020_1153_MOESM16_ESM.xlsx]

## Sheet: Sheet1
Sample ID	Counts[RP11-1149O23.2]
TCGA-2J-AAB4-01A-12R-A41B-07	56
TCGA-2J-AAB6-01A-11R-A41B-07	19
TCGA-2J-AAB8-01A-12R-A41B-07	47
TCGA-2J-AAB9-01A-11R-A41B-07	44
TCGA-2J-AABA-01A-21R-A41B-07	105
TCGA-2J-AABE-01A-12R-A41B-07	61
TCGA-2J-AABF-01A-31R-A41B-07	143
TCGA-2J-AABH-01A-21R-A41B-07	166
TCGA-2J-AABI-01A-12R-A41B-07	135
TCGA-2J-AABK-01A-31R-A41B-07	101
TCGA-2J-AABO-01A-21R-A41B-07	51
TCGA-2J-AABP-01A-11R-A41B-07	10
TCGA-2J-AABR-01A-11R-A41B-07	88
TCGA-2J-AABT-01A-11R-A41B-07	53
TCGA-2J-AABU-01A-11R-A41B-07	68
TCGA-2J-AABV-01A-12R-A41B-07	4
TCGA-2L-AAQA-01A-21R-A38C-07	229
TCGA-2L-AAQE-01A-11R-A39D-07	73
TCGA-2L-AAQI-01A-12R-A39D-07	109
TCGA-2L-AAQJ-01A-12R-A39D-07	187
TCGA-2L-AAQL-01A-11R-A38C-07	82
TCGA-2L-AAQM-01A-11R-A39D-07	8
TCGA-3A-A9I5-01A-11R-A38C-07	22
TCGA-3A-A9I7-01A-21R-A38C-07	96
TCGA-3A-A9I9-01A-11R-A38C-07	44
TCGA-3A-A9IB-01A-21R-A39D-07	95
TCGA-3A-A9IC-01A-11R-A38C-07	78
TCGA-3A-A9IH-01A-12R-A39D-07	123
TCGA-3A-A9IJ-01A-11R-A39D-07	3
TCGA-3A-A9IL-01A-11R-A38C-07	6
TCGA-3A-A9IN-01A-11R-A39D-07	11
TCGA-3A-A9IO-01A-11R-A38C-07	1
TCGA-3A-A9IR-01A-11R-A38C-07	19
TCGA-3A-A9IS-01A-21R-A39D-07	2
TCGA-3A-A9IU-01A-11R-A39D-07	279
TCGA-3A-A9IX-01A-11R-A41B-07	83
TCGA-3A-A9IZ-01A-12R-A41B-07	101
TCGA-3A-A9J0-01A-11R-A41B-07	40
TCGA-3E-AAAY-01A-11R-A38C-07	58
TCGA-3E-AAAZ-01A-11R-A38C-07	187
TCGA-F2-6879-01A-11R-2156-07	101
TCGA-F2-6880-01A-11R-2156-07	15
TCGA-F2-7273-01A-11R-2156-07	116
TCGA-F2-7276-01A-11R-2156-07	138
TCGA-F2-A44G-01A-11R-A26U-07	205
TCGA-F2-A44H-01A-11R-A26U-07	24
TCGA-F2-A7TX-01A-33R-A38C-07	162
TCGA-F2-A8YN-01A-11R-A37L-07	62
TCGA-FB-A4P5-01A-11R-A26U-07	47
TCGA-FB-A4P6-01A-12R-A26U-07	61
TCGA-FB-A545-01A-11R-A26U-07	161
TCGA-FB-A5VM-01A-11R-A32O-07	84
TCGA-FB-A78T-01A-12R-A32O-07	140
TCGA-FB-A7DR-01A-21R-A33R-07	83
TCGA-FB-AAPP-01A-12R-A41B-07	92
TCGA-FB-AAPQ-01A-11R-A41B-07	78
TCGA-FB-AAPS-01A-12R-A39D-07	51
TCGA-FB-AAPU-01A-31R-A41B-07	151
TCGA-FB-AAPY-01A-11R-A41B-07	48
TCGA-FB-AAPZ-01A-11R-A41B-07	64
TCGA-FB-AAQ0-01A-31R-A41B-07	130
TCGA-FB-AAQ1-01A-12R-A41B-07	140
TCGA-FB-AAQ2-01A-31R-A41B-07	98
TCGA-FB-AAQ3-01A-11R-A41B-07	26
TCGA-FB-AAQ6-01A-11R-A41B-07	62
TCGA-H6-8124-01A-11R-2404-07	195
TCGA-H6-8124-11A-01R-2404-07	42
TCGA-H6-A45N-01A-11R-A26U-07	51
TCGA-H6-A45N-11A-12R-A26U-07	85
TCGA-H8-A6C1-01A-11R-A32O-07	87
TCGA-HV-A5A3-01A-11R-A26U-07	65
TCGA-HV-A5A3-11A-11R-A26U-07	60
TCGA-HV-A5A4-01A-11R-A26U-07	112
TCGA-HV-A5A5-01A-11R-A26U-07	50
TCGA-HV-A5A6-01A-11R-A26U-07	60
TCGA-HV-A7OL-01A-11R-A33R-07	71
TCGA-HV-A7OP-01A-11R-A33R-07	15
TCGA-HV-AA8V-01A-11R-A41B-07	64
TCGA-HV-AA8X-01A-11R-A39D-07	127
TCGA-HZ-7289-01A-11R-2156-07	63
TCGA-HZ-7918-01A-11R-2156-07	77
TCGA-HZ-7919-01A-11R-2156-07	131
TCGA-HZ-7920-01A-11R-2204-07	112
TCGA-HZ-7922-01A-11R-2156-07	67
TCGA-HZ-7923-01A-12R-2156-07	105
TCGA-HZ-7924-01A-11R-2156-07	175
TCGA-HZ-7925-01A-11R-2156-07	88
TCGA-HZ-7926-01A-11R-2156-07	418
TCGA-HZ-8001-01A-11R-2204-07	91
TCGA-HZ-8002-01A-11R-2204-07	145
TCGA-HZ-8003-01A-21R-2204-07	43
TCGA-HZ-8005-01A-11R-2204-07	72
TCGA-HZ-8315-01A-11R-2404-07	153
TCGA-HZ-8317-01A-11R-2404-07	108
TCGA-HZ-8519-01A-11R-2404-07	105
TCGA-HZ-8636-01A-21R-2404-07	177
TCGA-HZ-8637-01A-11R-2404-07	109
TCGA-HZ-8638-01A-11R-2404-07	115
TCGA-HZ-A49G-01A-11R-A26U-07	60
TCGA-HZ-A49H-01A-11R-A26U-07	101
TCGA-HZ-A49I-01A-12R-A26U-07	181
TCGA-HZ-A4BH-01A-11R-A26U-07	91
TCGA-HZ-A4BK-01A-11R-A26U-07	94
TCGA-HZ-A77O-01A-11R-A33R-07	88
TCGA-HZ-A77P-01A-11R-A33R-07	69
TCGA-HZ-A77Q-01A-11R-A36G-07	67
TCGA-HZ-A8P0-01A-11R-A36G-07	78
TCGA-HZ-A8P1-01A-11R-A37L-07	68
TCGA-HZ-A9TJ-01A-11R-A41I-07	103
TCGA-HZ-A9TJ-06A-11R-A41B-07	130
TCGA-IB-7644-01A-11R-2156-07	242
TCGA-IB-7645-01A-22R-2204-07	137
TCGA-IB-7646-01A-11R-2156-07	136
TCGA-IB-7649-01A-11R-2156-07	69
TCGA-IB-7651-01A-11R-2156-07	250
TCGA-IB-7652-01A-11R-2156-07	131
TCGA-IB-7654-01A-11R-2156-07	217
TCGA-IB-7885-01A-11R-2156-07	281
TCGA-IB-7886-01A-11R-2156-07	93
TCGA-IB-7887-01A-11R-2156-07	94
TCGA-IB-7888-01A-11R-2156-07	71
TCGA-IB-7889-01A-11R-2156-07	103
TCGA-IB-7890-01A-12R-2204-07	93
TCGA-IB-7891-01A-11R-2204-07	130
TCGA-IB-7893-01A-11R-2204-07	110
TCGA-IB-7897-01A-21R-2204-07	118
TCGA-IB-8126-01A-11R-2404-07	35
TCGA-IB-8127-01A-11R-2404-07	89
TCGA-IB-A5SO-01A-11R-A32O-07	137
TCGA-IB-A5SP-01A-11R-A32O-07	179
TCGA-IB-A5SQ-01A-11R-A32O-07	73
TCGA-IB-A5SS-01A-11R-A32O-07	130
TCGA-IB-A5ST-01A-11R-A32O-07	76
TCGA-IB-A6UF-01A-23R-A33R-07	93
TCGA-IB-A6UG-01A-32R-A33R-07	88
TCGA-IB-A7LX-01A-12R-A36G-07	94
TCGA-IB-A7M4-01A-11R-A36G-07	49
TCGA-IB-AAUM-01A-11R-A37L-07	53
TCGA-IB-AAUN-01A-12R-A38C-07	84
TCGA-IB-AAUO-01A-12R-A38C-07	90
TCGA-IB-AAUP-01A-11R-A37L-07	62
TCGA-IB-AAUQ-01A-22R-A41I-07	39
TCGA-IB-AAUR-01A-21R-A38C-07	96
TCGA-IB-AAUS-01A-12R-A38C-07	65
TCGA-IB-AAUT-01A-11R-A37L-07	48
TCGA-IB-AAUU-01A-11R-A37L-07	140
TCGA-IB-AAUV-01A-11R-A38C-07	54
TCGA-IB-AAUW-01A-12R-A38C-07	157
TCGA-L1-A7W4-01A-12R-A36G-07	94
TCGA-LB-A7SX-01A-11R-A33R-07	89
TCGA-LB-A8F3-01A-11R-A36G-07	78
TCGA-LB-A9Q5-01A-11R-A39D-07	34
TCGA-M8-A5N4-01A-11R-A26U-07	152
TCGA-OE-A75W-01A-12R-A32O-07	34
TCGA-PZ-A5RE-01A-11R-A32O-07	84
TCGA-Q3-A5QY-01A-12R-A32O-07	103
TCGA-Q3-AA2A-01A-11R-A37L-07	91
TCGA-RB-A7B8-01A-12R-A33R-07	59
TCGA-RB-AA9M-01A-11R-A39D-07	107
TCGA-RL-AAAS-01A-32R-A39D-07	66
TCGA-S4-A8RM-01A-11R-A37L-07	300
TCGA-S4-A8RO-01A-12R-A37L-07	285
TCGA-S4-A8RP-01A-11R-A36G-07	68
TCGA-US-A774-01A-21R-A32O-07	101
TCGA-US-A779-01A-11R-A32O-07	120
TCGA-US-A77E-01A-11R-A32O-07	137
TCGA-US-A77G-01A-11R-A32O-07	235
TCGA-US-A77J-01A-11R-A32O-07	43
TCGA-XD-AAUG-01A-61R-A41B-07	32
TCGA-XD-AAUH-01A-42R-A41B-07	85
TCGA-XD-AAUI-01A-42R-A41B-07	48
TCGA-XD-AAUL-01A-21R-A39D-07	242
TCGA-XN-A8T3-01A-11R-A36G-07	81
TCGA-XN-A8T5-01A-12R-A36G-07	90
TCGA-YB-A89D-01A-12R-A36G-07	125
TCGA-YB-A89D-11A-11R-A36G-07	60
TCGA-YH-A8SY-01A-11R-A37L-07	129
TCGA-YY-A8LH-01A-11R-A36G-07	245
TCGA-Z5-AAPL-01A-12R-A41B-07	97
